# Supplementary material for: Stigmatizing Monkeypox and COVID-19: A Comparative Framing Study of The Washington Post’s Online News
Source: Int J Environ Res Public Health. 2023 Feb 14;20(4):3347. doi: 10.3390/ijerph20043347 (PMC9965175; doi:10.3390/ijerph20043347)
Supplement: Supplementary file 1 [file ijerph-20-03347-s001.zip]

Archive with 1 entries (1 files):
- ijerph-2142163-supplementary.pdf
